# Supplementary material for: Reference Genes for Circadian Profiling of Core Clock Genes in the Blood of Obstructive Sleep Apnea Patients
Source: Biomolecules. 2026 Jul 10;16(7):1013. doi: 10.3390/biom16071013 (PMC13406326; doi:10.3390/biom16071013)
Supplement: Supplementary file 1 [file biomolecules-16-01013-s001.zip]

Archive with 1 entries (1 files):
- biomolecules-4391029-supplementary-update.pdf
